# Supplementary material for: The Immunometabolic Gene N-Acetylglucosamine Kinase Is Uniquely Involved in the Heritability of Multiple Sclerosis Severity
Source: Int J Mol Sci. 2024 Mar 28;25(7):3803. doi: 10.3390/ijms25073803 (PMC11011344; doi:10.3390/ijms25073803)
Supplement: Supplementary file 1 [file ijms-25-03803-s001.zip]

Archive with 1 entries (1 files):
- ijms-2908389-supplementary.xlsx
