# Supplementary material for: The Immunometabolic Gene N-Acetylglucosamine Kinase Is Uniquely Involved in the Heritability of Multiple Sclerosis Severity
Source: Int J Mol Sci. 2024 Mar 28;25(7):3803. doi: 10.3390/ijms25073803 (PMC11011344; doi:10.3390/ijms25073803)
Supplement: Supplementary file 1 [file ijms-25-03803-s001.zip › ijms-2908389-supplementary.xlsx]

## Sheet: Table S1
Top 100 NAGK genes co-expressed genes across 25362 samples from 1324 studies
Data were extracted from the database COEXPRESdb
STAM2
EIF2B4
FKBP15
NRBP1
LIN37
ATP6V0D1
DBNL
FAM50A
DHDDS
CREB3
ATP6V0E1
NECAP2
COMMD1
GMPPA
OS9
STX4
ATP6V1B2
ARPC2
VPS16
SNX11
SNX17
GRN
PPP1R21
IRF9
PLA2G15
RAB24
GABARAP
MYD88
VPS45
RABIF
AKR1A1
KLHDC8B
PRMT2
ATP6V1F
RBM4B
TP53I3
TINF2
RMND5B
ARMCX6
STAT2
CNPPD1
PSEN1
MFSD1
TRADD
TRIP4
PSAP
ORMDL2
MED8
NAPA
ACP2
ELMOD3
ATG7
LAPTM4A
ATG101
CNDP2
FBXL5
ELMO2
PPP1R7
MOSPD2
LRPAP1
TMSB10
OSGEP
MCOLN1
TOR1B
ILK
STX7
MYL6
RUBCN
WASHC4
TMEM106A
FAM98A
HTRA2
MTMR14
SLC31A2
SEC22A
TRAFD1
EIF6
NPC2
CDK5RAP3
VPS29
STK38
RNF185
STX5
C2orf42
MRPL17
HECTD3
FN3KRP
TANGO2
GDI1
TBC1D10A
CBY1
GRB2
OSTF1
CHMP4A
NSFL1C
UBE2Z
HEATR5B
CTNS
ZC2HC1A
MFSD5

## Sheet: Table S2
List of genes coding for NAGK human protein partners according to the BioGrid protein/protein interaction database
STK16
DACH1
NAGK
TNNT1
SMAD9
SMAD2
LACTB2
GNPNAT1
DCP2
GCLM
GDA
GNAI2
SCRN1
TES
CDKN2C
MEOX1
REL
SDCBP
TCF12
MTHFD2
GAS2L1
C9orf24
LIMCH1
GRAP2
DDX19B
WIPI2
C2orf68
XPNPEP1
SRPK2
EPB41L5
RBM3
MYCL
KHDRBS2
PJA1
WDYHV1
LMO1
AGR2
RECQL4
KDM6B
NHLRC2
TENC1
LNX1
ENG
PRNP
DDX58
FAM103A1
GOT1
STX17
RAB11A
HOXA7
CCDC120
SHISA6
RNF181
STIM2
EVA1B
C6orf222
OR2A4
SLC25A6
NRSN1
CERS3
P2RX6
FRMPD2
PRELP
RNF115
AGPAT1
SSUH2
MBNL1
AHDC1
UPK1A
PINK1
PIGT
C18orf21
PHF11
SARAF
ZDHHC19
CCR1
ZC3HC1
C1orf35
FBXO32
NUDC
SOX2
LMNA
NUP35
HK2
TXNDC5
XRN2
PARK2
CCNF
TRIM67
DVL2
CCDC158
PPHLN1
SPRED1
WDR82
FGFR1OP
SYNE4
PKM
DYNC1I1
LENG1
SF3B3
BCCIP
CHORDC1
DDX39A
HSPD1
KYNU
LDHAL6B
LDHA
PROSC
C11orf58
SMS
SORD
WDR1
ACTR10
ZBTB43
RAI1
HOXB6
RBM6
SCAF8
ZIC2
HNRNPH1
XRN1
C2CD5
SETD5
PATL1
PRRC2B
PPIL2
CNN2
SF1
PIGA
HOXB9
TERF1
ARID1B
MCM5
ERCC6L
MCM3
YLPM1
BCR
PPIL4
DYNLRB1
LNX2
ANKRD1
USP15
FOXC1
AMOT
TATDN2
AKAP8
HNRNPH2
PRPF19
DSCR9
RPA3

## Sheet: Table S3
List of genes annotated with the term "Glycolysis and Gluconeogenesis" according to the library of pathways "Wikipathway 2023"
GOT2
MDH2
PDHA1
TPI1
GOT1
PGAM1
PKLR
PGAM2
G6PC1
GCK
PKM
PC
PFKM
PFKL
DLD
ALDOC
ALDOB
FBP1
ALDOA
FBP2
GAPDH
GPI
LDHAL6B
PFKP
SLC2A1
SLC2A2
SLC2A3
ENO1
SLC2A4
ENO2
SLC2A5
ENO3
HK1
HK3
HK2
LDHC
LDHB
LDHA
MPC1
MPC2
PGK2
PGK1
DLAT
MDH1
PCK1

## Sheet: Table S4
mRNA levels reported in immune cells for genes involved in the "glycolysis and gluconeogenesis" pathway
Data were extracted from the Human Protein Atlas database (https://www.proteinatlas.org/) and are expressed as means of normalized TPM (nTPM) obtained from 3 independent datasets
Genes with nTPM < 1 were considered as not expressed ; the 20% genes exhibiting the highest expression levels in conventional monocytes are highlighted in green
As a comparison, results extracted for NAGK are included (highlighted in yellow)
Gene symbol	Blood immune cell type exhibiting the highest expression level (nTPM)	Expression levels in classical monocytes	URL
PKLR	not expressed by immune cells	not expressed	https://www.proteinatlas.org/ENSG00000143627-PKLR/immune+cell
PGAM2	not expressed by immune cells	not expressed	https://www.proteinatlas.org/ENSG00000164708-PGAM2/immune+cell
G6PC1	not expressed by immune cells	not expressed	https://www.proteinatlas.org/ENSG00000131482-G6PC1/immune+cell
ALDOB	not expressed by immune cells	not expressed	https://www.proteinatlas.org/ENSG00000136872-ALDOB/immune+cell
FBP2	not expressed by immune cells	not expressed	https://www.proteinatlas.org/ENSG00000130957-FBP2/immune+cell
LDHAL6B	not expressed by immune cells	not expressed	https://www.proteinatlas.org/ENSG00000171989-LDHAL6B/immune+cell
SLC2A2	not expressed by immune cells	not expressed	https://www.proteinatlas.org/ENSG00000163581-SLC2A2/immune+cell
SLC2A4	not expressed by immune cells	not expressed	https://www.proteinatlas.org/ENSG00000181856-SLC2A4/immune+cell
PGK2	not expressed by immune cells	not expressed	https://www.proteinatlas.org/ENSG00000170950-PGK2/immune+cell
PCK1	not expressed by immune cells	not expressed	https://www.proteinatlas.org/ENSG00000124253-PCK1/immune+cell
LDHC	Neutrophil (1.1)	not expressed	https://www.proteinatlas.org/ENSG00000166796-LDHC/immune+cell
GCK	Memory B-cell (2.3)	not expressed	https://www.proteinatlas.org/ENSG00000106633-GCK/immune+cell
SLC2A1	Plasmacytoid DC (18.4)	not expressed	https://www.proteinatlas.org/ENSG00000117394-SLC2A1/immune+cell
ENO2	Memory CD4 T-cell (13.1)	not expressed	https://www.proteinatlas.org/ENSG00000111674-ENO2/immune+cell
PC	Classical monocyte (1.3)	1.3	https://www.proteinatlas.org/ENSG00000173599-PC/immune+cell
SLC2A5	Naive B-cell (23.3)	2.5	https://www.proteinatlas.org/ENSG00000142583-SLC2A5/immune+cell
PFKM	Memory B-cell (8.8)	2.9	https://www.proteinatlas.org/ENSG00000152556-PFKM/immune+cell
DLAT	Basophil (9.1)	3.8	https://www.proteinatlas.org/ENSG00000150768-DLAT/immune+cell
ALDOC	Treg (41)	7.4	https://www.proteinatlas.org/ENSG00000109107-ALDOC/immune+cell
PFKP	Treg (37.5)	8.4	https://www.proteinatlas.org/ENSG00000067057-PFKP/immune+cell
GOT1	Plasmacytoid DC (36.4)	8.7	https://www.proteinatlas.org/ENSG00000120053-GOT1/immune+cell
HK2	Eosinophil (51.8)	14	https://www.proteinatlas.org/ENSG00000159399-HK2/immune+cell
SLC2A3	Neutrophil (225.3)	19.4	https://www.proteinatlas.org/ENSG00000059804-SLC2A3/immune+cell
GOT2	Treg (48.8)	20.6	https://www.proteinatlas.org/ENSG00000125166-GOT2/immune+cell
ENO3	Eosinophil (50.6)	28.6	https://www.proteinatlas.org/ENSG00000108515-ENO3/immune+cell
MPC2	Basophil (95.4)	33.1	https://www.proteinatlas.org/ENSG00000143158-MPC2/immune+cell
DLD	Basophil (76.2)	34.2	https://www.proteinatlas.org/ENSG00000091140-DLD/immune+cell
PDHA1	Intermediate monocyte (60.5)	44.2	https://www.proteinatlas.org/ENSG00000131828-PDHA1/immune+cell
MPC1	Non-classical monocyte (129.1)	60.1	https://www.proteinatlas.org/ENSG00000060762-MPC1/immune+cell
FBP1	Eosinophil (403.7)	68	https://www.proteinatlas.org/ENSG00000165140-FBP1/immune+cell
PFKL	Non-classical monocyte (127.3)	71.5	https://www.proteinatlas.org/ENSG00000141959-PFKL/immune+cell
HK1	Non-classical monocyte (136.9)	88.9	https://www.proteinatlas.org/ENSG00000156515-HK1/immune+cell
HK3	Basophil (571.4)	92.5	https://www.proteinatlas.org/ENSG00000160883-HK3/immune+cell
GPI	Eosinophil (332.3)	93.4	https://www.proteinatlas.org/ENSG00000105220-GPI/immune+cell
MDH2	Myeloid DC (175.9)	129.8	https://www.proteinatlas.org/ENSG00000146701-MDH2/immune+cell
LDHA	Myeloid DC (200.9)	146	https://www.proteinatlas.org/ENSG00000134333-LDHA/immune+cell
MDH1	Treg (321.8)	186.7	https://www.proteinatlas.org/ENSG00000014641-MDH1/immune+cell
LDHB	Naive CD4 T-cell (1727.7)	202.2	https://www.proteinatlas.org/ENSG00000111716-LDHB/immune+cell
PGK1	Non-classical monocyte (528.6)	360	https://www.proteinatlas.org/ENSG00000102144-PGK1/immune+cell
PGAM1	Eosinophil (574)	433.7	https://www.proteinatlas.org/ENSG00000171314-PGAM1/immune+cell
NAGK	Classical monocyte (594.4)	594.4	https://www.proteinatlas.org/ENSG00000124357-NAGK/immune+cell
PKM	Classical monocyte (837.1)	837.1	https://www.proteinatlas.org/ENSG00000067225-PKM/immune+cell
ENO1	Myeloid DC (1217.4)	1199.7	https://www.proteinatlas.org/ENSG00000074800-ENO1/immune+cell
TPI1	Myeloid DC (2657.5)	2307.6	https://www.proteinatlas.org/ENSG00000111669-TPI1/immune+cell
ALDOA	Non-classical monocyte (2794.5)	2697.6	https://www.proteinatlas.org/ENSG00000149925-ALDOA/immune+cell
GAPDH	Classical monocyte (4299.4)	4299.4	https://www.proteinatlas.org/ENSG00000111640-GAPDH/immune+cell

## Sheet: Table S5
List of genes coding for MDH1 human protein partners according to the BioGrid protein/protein interaction database	List of genes coding for MDH1 human protein partners and belonging to the "glycolysis and gluconeogenesis" pathway
AAR2	LDHA
ABAT	LDHAL6B
ABHD10	LDHB
ACO2	LDHC
AGR2	DLD
AKR1C3	GOT1
AKT1	TPI1
ARHGDIA
AURKA
BAG1	Enrichment factor = 27.7
BAP1	p-value (Fisher exact test) = 1.77 E-8
BIRC3
BRCA1
BRD4
BROX
C21orf33
CD274
CDC42
CHRM2
CMBL
CS
CSMD2
CST1
CSTB
CTSS
CUTA
CYCS
DDTL
DLD
ECI1
EFTUD2
EGFR
EMC1
EMC2
ERBB2
ESD
FABP5
FAM46C
FUS
GLRX
GOT1
GPC1
GSK3B
GSR
GSTO1
HIBADH
HMGCS1
HSD17B10
HSP90AA1
HSP90AB1
HSPA1A
HSPB2
HTRA2
IFI44L
INPPL1
IQCB1
LACTB2
LAP3
LDHA
LDHAL6A
LDHAL6B
LDHB
LDHC
LMNA
LMNB1
LRRK2
LTB4R2
MAP3K7
MED20
MMGT1
MPP3
MSX2
MTPN
MYLK4
NFKBIA
NFU1
NMRAL1
NTRK1
OAT
OXCT1
PARK2
PCDH7
PDXK
PGD
PGM1
PGM2
PIH1D1
PINK1
PLEKHA4
PMAIP1
PRDX5
PRDX6
PRKCZ
PRKD2
PRMT1
RBM39
REXO2
RPA1
RPA2
RPA3
RPS28
SAR1B
SCCPDH
SDHA
SERPINB5
SLC9A3R1
SOD2
SOX2
SPR
SUCLA2
SUCLG1
TARDBP
TBCA
TERF1
TERF2IP
TP53
TPI1
TRIM24
TRIM25
TRIM67
TTC3
UBE2M
UQCRFS1
VCP
YWHAB
ZRANB1

## Sheet: Table S6
List of genes coding for LDHB human protein partners according to the BioGrid protein/protein interaction database	List of genes coding for LDHB human protein partners and belonging to the "glycolysis and gluconeogenesis" pathway
AAR2	LDHB
ACADM	LDHA
ACBD5	DLD
ACE2	LDHC
ADSL	ENO1
AGR2	MDH1
AHCY	PDHA1
AHSA1	PGK1
ALDH1B1	PKM
ALDH2	TPI1
ALDH4A1	ALDOC
ALDH7A1
ALDOC
ANAPC2	Enrichment factor = 19.6
ANLN	p-value (Fisher exact test) = 9.15 E-11
APRT
ARF1
ARF4
ARF5
ARHGAP24
ARHGAP39
ARHGEF12
ARL16
ARMC8
ASS1
ATF2
ATG16L1
ATXN3
BAG1
BAP1
BIRC3
BRCA1
BRD4
BTRC
BZW1
C3orf17
CAT
CCNF
CCT3
CCT6A
CCT6B
CDK2
CFL1
CFL2
CFTR
CHMP4C
CKAP5
CKB
CKS1B
CKS2
CLPP
CNDP2
COPS5
COQ2
CTNNB1
CTSD
CUL3
CUL4B
DCAF11
DDRGK1
DIABLO
DLD
DLST
DNAJA1
DNM1L
DOCK7
DOCK8
DOT1L
DSTN
DUX4L9
ECT2
EFTUD2
EIF4H
ENO1
EP300
ETFA
EWSR1
EZH2
FAF1
FAHD1
FAM207A
FAM210A
FAM46C
FANCD2
FGD5
FH
FKBP2
FLOT1
FN1
FNDC3A
FTO
FUS
FZR1
G3BP1
G6PD
GAA
GABRA1
GAP43
GFPT1
GINS4
GNAI3
GNB2
GSK3B
H2AFX
HDAC6
HEATR3
HEXA
HEXIM1
HMGB2
HNRNPA2B1
HNRNPAB
HNRNPH1
HSF1
HSPA8
HSPA9
HULC
HUWE1
IDE
ISG15
ITGA4
KCTD9
KIAA0355
KIAA0368
KIAA1429
LDHA
LDHB
LDHC
LGALS9
LIG4
MCF2L2
MCM2
MDH1
ME2
MEN1
METTL14
METTL21B
MIF
MOB3C
MSX2
MYC
MYCBP2
MYLK4
NAA40
NANP
NDN
NGB
NIT2
NME2
NMRAL1
NPEPPS
NR2C2
NTRK1
NUP50
OAT
OGT
PAFAH1B2
PAFAH1B3
PAK2
PARK2
PARK7
PAXIP1
PCDH7
PCMT1
PDHA1
PEPD
PEX5
PFAS
PGD
PGK1
PGM1
PHB
PHB2
PHGDH
PIH1D1
PINK1
PKM
PLEKHA4
PML
POT1
PPIA
PPME1
PPP4R1
PPT1
PRCP
PRDX5
PRMT1
PRNP
PRPF8
PRPH
PSIP1
PSMB7
PSMC2
PTCH1
PTEN
PTPRF
RAB1A
RAB1B
RAB25
RAB4A
RAB5A
RAB5C
RAD52
RAF1
RBM39
RECQL
RECQL4
REPS1
RHEB
RICTOR
RIN3
RIOK1
RNF2
RNF219
RNF8
RPA1
RPA2
RPA3
RPS6KA1
RPTOR
RQCD1
RUFY1
SAR1B
SDCBP
SDHA
SETDB1
SHARPIN
SHMT2
SLC9A3R1
SLFN11
SMC5
SMURF1
SNAI1
SOAT1
SOD1
SORD
SOX2
SPOP
SPRTN
SSBP1
STAU1
SUZ12
TALDO1
TERF1
TFCP2
TGM2
TKT
TP53
TPI1
TRIM23
TRIM25
TRIM67
TXNDC5
UBA1
UBC
UBE2M
UBE2N
UBE2O
UBE2V1
UBFD1
UBL4A
UBQLN2
UFC1
UFL1
USP14
USP40
VAV1
VCAM1
VCP
VIM
VMP1
WDR1
YAP1
YWHAB
YWHAE
YWHAG
YWHAQ
YWHAZ
ZC3H18
ZFP36L2
ZNF746

## Sheet: Table S7
List of genes coding for PGAM1 human protein partners according to the BioGrid protein/protein interaction database	List of genes coding for PGAM1 human protein partners and belonging to the "glycolysis and gluconeogenesis" pathway
AGR2	GAPDH
AGRN	PGAM2
AICDA	ALDOC
AKR1B1	ENO1
ALDOC	ENO2
ANP32A	ENO3
ANP32B	DLD
ANXA5	PGK1
APP	TPI1
ARL4D
ASB16
ASB9	Enrichment factor = 30
ATPIF1	p-value (Fisher exact test) = 9.64 E-11
BAG1
BAP1
BASP1
BICD2
BIRC3
BPGM
BRAF
BRD4
CALM1
CALR
CD274
CDC27
CEBPA
CFTR
CHMP4C
CHPT1
CKMT1A
CKMT1B
CLNS1A
CUL3
DDX39B
DDX58
DLD
DLST
DNM1L
DOT1L
DUSP13
ECHDC1
EIF6
EMC1
EMC4
ENO1
ENO2
ENO3
EP300
ERBB2
EZH2
FABP5
FAM46C
FKBP3
G6PD
GAPDH
GLO1
HDAC6
HIBADH
HMGB1P1
HMGN1
HSPA1A
HYPK
IFI16
IQCB1
ITPA
KCTD9
KDSR
KIAA1429
LMNA
LRRK2
LYN
MAP3K7
MAPKAPK2
MAPT
MARCKS
MDM2
MIF
NACA
NEDD4
NLN
NTRK1
NUTF2
PARK2
PARK7
PCGF1
PCNA
PDIA3
PDIA4
PEBP1
PFN1
PGAM2
PGK1
PGRMC1
PHGDH
PHOSPHO1
PJA2
PLEKHA4
POLR1D
PPARG
PPIB
PRCP
PRDX2
PRDX3
PRKCSH
PSMA3
PTMS
RAB11A
RAB11B
RAB25
RAB4A
RBM39
RBM8A
RECQL4
RNF149
RNF149
RPA1
RPA1
RPA2
RPA2
RPA3
RPA3
SAR1B
SDHA
SEC14L1
SIRT7
SOD1
STAU1
STMN1
SUMO2
TAGLN2
TES
TEX101
TFCP2
TKT
TNIP2
TPI1
TPM3
TRIM24
TRIM25
TRIM37
TRIM67
TXN
TYMS
UBE2M
UMPS
UNC5CL
USP46
XRCC6
YAP1
ZRANB1

## Sheet: Table S8
List of genes coding for PKM human protein partners according to the BioGrid protein/protein interaction database	List of genes coding for PKM human protein partners and belonging to the "glycolysis and gluconeogenesis" pathway
AAR2	ENO3
ACAA2	GAPDH
ACAT1	LDHA
ACAT2	LDHB
ACE2	PFKL
ACLY	PFKP
AGL	PKLR
AGR2	GOT1
AGRN	ENO2
AIMP2	ALDOA
AK2	PFKM
AK3	PGK1
AKR1A1	MDH2
ALDH5A1	PKM
ALDOA
AMDHD2	Enrichment factor = 17.2
ANKRD55	p-value (Fisher exact test) = 2.08 E-12
ANLN
ANP32A
ANXA7
APP
AR
ARAF
ARHGAP24
ARMC8
ARRB1
ARRB2
ARX
ASS1
ASXL1
ASXL2
ASXL3
ATF2
ATG16L1
ATXN3
AURKB
BAG3
BANF1
BAP1
BAX
BGLT3
BIRC3
BRCA1
BRD4
BRD7
BTF3
C9orf64
CAPZA2
CBS
CCDC8
CCDC88A
CCNF
CCR4
CD274
CD47
CD81
CDC25A
CDC34
CDC37
CDC73
CDH1
CDK16
CDK2
CDK4
CDK9
CDKN1A
CFL1
CFTR
CHEK2
CHMP4C
CIC
CLIC6
CLIP1
CNN3
COA6
COPS5
CRY1
CTCF
CTNNB1
CTPS1
CUL1
CUL2
CUL3
CUL4A
CUL5
CUL7
CYP1A1
DANCR
DAZAP1
DDB2
DDRGK1
DDX19B
DDX24
DDX39B
DHFRL1
DIRAS2
DLC1
DNAJA3
DNAJB6
DUX4
DUX4L9
DVL2
ECT2
EEF1A1
EEF1A2
EEF1D
EFTUD2
EGLN1
EGLN3
EIF3F
EIF4A3
EMC1
EMC2
EMC4
ENO2
ENO3
EP300
EPM2A
ETS1
EWSR1
EXOSC5
EZH2
FABP3
FAF1
FAHD2A
FAM49B
FANCD2
FBXO6
FBXO7
FDPS
FGD5
FGFR1
FH
FN1
FNDC3A
FOLR1
FUBP1
FUS
FXR1
FXR2
FZR1
GAPDH
GATA4
GNG12
GOT1
GRB2
GRB7
GSK3B
GSTK1
H2AFX
HDAC2
HDAC4
HDAC5
HDAC6
HDLBP
HELLS
HERC1
HEXIM1
HIF1A
HLA-DRA
HLA-DRB1
HLA-DRB3
HLA-DRB4
HLA-DRB5
HNRNPA1
HNRNPA2B1
HNRNPD
HNRNPK
HNRNPL
HOXA1
HSF1
HSP90AA1
HSP90AB1
HSPA1A
HSPA8
HSPB1
HULC
HUWE1
ICAM1
IDH2
IFI16
IFNAR1
IGSF8
IKBKAP
IKZF1
IKZF3
INS
IPO11
IQCB1
ISCA1
ISG15
ISOC2
ITGA4
KCTD9
KDM8
KIAA1429
KIF14
KIF20A
KIF2C
KPNA1
KRT17
KRT18
LARP7
LDHA
LDHAL6A
LDHB
LGALS3
LHPP
LINC01554
LMO7
LNX1
LOXL2
LYPLA2
MAGEL2
MAPK1
MAPK7
MBNL1
MCM2
MCM5
MDH2
MDM2
ME1
MECOM
MEPCE
MGMT
MKLN1
MKRN2
MMGT1
MOB3C
MPG
MSRB2
MSX2
MYC
MYCN
MYL2
MYOC
NAA40
NAGK
NANS
NDN
NDRG1
NEK4
NFX1
NLK
NLRP7
NME1
NME2
NPLOC4
NPM1
NR2C2
NR4A1
NTRK1
NXT2
OBSL1
OGT
OTUB2
PAGE4
PAICS
PAN2
PAPLN
PARK2
PARK7
PAWR
PAX8
PCBP1
PCDH7
PDE4B
PDIA3
PDLIM5
PFKL
PFKM
PFKP
PGK1
PGRMC1
PHB
PHLPP1
PIH1D1
PIN1
PINK1
PKLR
PKM
PLEKHA4
PLIN3
PML
POLE2
POU2F1
PPIA
PPID
PPME1
PPP1CA
PRDX2
PRDX5
PRDX6
PRMT1
PRPF8
PSMA3
PSMA5
PSMD14
PTEN
PUF60
RAB10
RAB7A
RAC1
RAD23B
RAF1
RANBP9
RAP1B
RBM39
RC3H1
RC3H2
RCC1
RECQL4
RELA
RICTOR
RIN3
RIOK1
RNF113A
RNF123
RNF130
RNF149
RNF185
RNF4
RNF8
RPA1
RPA2
RPA3
RPN1
RPP14
RPTOR
RUFY1
SAR1A
SAR1B
SEMA4C
SHBG
SLC3A2
SLFN11
SMN1
SNAI1
SNRNP27
SOD2
SPRTN
SRP14
STAG1
STAU1
STIP1
STUB1
SUMO1
SUMO2
SUZ12
TERF1
TFCP2
TGFBR2
TINF2
TIPARP
TK1
TKT
TMEM205
TNF
TNFAIP8L1
TNIP2
TP53
TRAF3IP1
TRAF4
TRAP1
TRIM23
TRIM25
TRIM28
TRIM31
TRIM35
TRIM37
TRIM44
TRIM55
TRIM58
TRIM63
TRIM67
TRUB1
TST
TUBA4A
TUBB
TWF2
TXNDC12
U2AF2
UBA2
UBC
UBE2M
UBE3A
UBE3C
UBQLN1
UCHL5
UFL1
UFM1
ULK1
USP11
USP7
VCP
WDR5
WWOX
WWP1
WWP2
YAP1
YWHAQ
ZC3H18
ZC3H7A
ZNF598
ZNF746
ZRANB1

## Sheet: Table S9
List of genes coding for ENO1 human protein partners according to the BioGrid protein/protein interaction database	List of genes coding for ENO1 human protein partners and belonging to the "glycolysis and gluconeogenesis" pathway
AAR2	ENO2
AARS	ALDOA
ABAT	GAPDH
ABI2	LDHA
ACAA1	LDHB
ACAA2	PGK1
ACACA	PGK2
ACE2	ENO3
ACO1	GOT2
ACO2	FBP1
ACTR3B	TPI1
AGR2	GPI
AGRN	PGAM1
AGTPBP1	HK2
AHSA1
AIMP2
AK4	Enrichment factor = 13.4
AKR1B1	p-value (Fisher exact test) = 5.41 E-11
AKR1B15
AKT1
AKTIP
ALDH4A1
ALDOA
AMBP
ANKRD40
ANLN
ANXA1
AR
ARAF
ARCN1
ARHGAP24
ARID1B
ARMC5
ARPC4
ASCC3
ASS1
ASXL1
ASXL2
ASXL3
ATF2
ATG16L1
ATOH1
ATP5J
ATP6AP2
ATXN3
BAG3
BAP1
BCAP31
BCL6
BHLHE40
BIN1
BIRC3
BRCA1
BRD4
BRD7
BTF3
BTRC
C14orf1
C1orf198
C21orf33
C8orf33
CA2
CALM1
CALR
CAND1
CARKD
CAT
CBL
CBX5
CCDC65
CCDC8
CCNF
CCT7
CD4
CD44
CDC27
CDC42SE1
CDC73
CDH1
CDK2
CEP192
CEP250
CFL1
CFTR
CHD3
CHD4
CHEK2
CHMP4C
CKB
CLIC1
CLIC4
CLK1
CLTCL1
COL14A1
COPB1
COPS5
CPSF7
CPT1A
CRLF1
CUL1
CUL2
CUL3
CUL4A
CUL4B
CUL5
CUL7
CYB5B
CYB5R3
CYLD
CYSLTR2
DCLK2
DCPS
DDAH2
DDRGK1
DDX24
DDX39B
DDX3X
DEDD
DES
DHFRL1
DHX15
DHX30
DHX8
DIAPH3
DPH5
DUT
DUX4
E2F4
EBP
EED
EEF1B2
EEF2
EFEMP1
EFTUD2
EGFR
EMC1
EMC2
EMC4
ENDOD1
ENO2
ENO3
ERAP1
ESR2
EZH2
EZR
FABP5
FAF1
FAF2
FAM136A
FAM46C
FANCA
FANCD2
FARS2
FAT4
FBL
FBP1
FBXO25
FBXO34
FBXO5
FBXO6
FBXW7
FDPS
FEN1
FGD5
FH
FHL1
FKBP1A
FKBP1B
FKBP2
FKBP7
FLNC
FN1
FNDC3A
FOXO1
FUS
FXR1
FYN
GAPDH
GATAD1
GCSH
GIPC3
GLIS3
GLRX5
GOT2
GPI
GPX4
GRB2
GRHPR
GSK3B
GSTM3
GSTP1
H2AFX
HDAC1
HDAC2
HDAC4
HDAC6
HDGF
HDLBP
HEMGN
HEXIM1
HEY2
HINT1
HINT2
HIST1H2BG
HIST1H4I
HIST2H2AB
HK2
HNRNPA1
HNRNPD
HNRNPH3
HNRNPK
HNRNPM
HSD17B10
HSDL2
HSF1
HSP90AA1
HSP90AB1
HSP90B1
HSPA1A
HSPA8
HSPA9
HSPB2
HSPE1
HUWE1
IDH2
IFI16
IFRD2
IKZF1
IKZF3
INPPL1
INSIG2
IPO4
IRF2
ISG15
ISOC2
ITGA4
ITGB1
ITPA
IVNS1ABP
IWS1
KANK1
KCTD9
KDM2A
KIAA1429
KIF14
KIF1B
KIF23
KLHDC3
KNSTRN
KRAS
KRT17
LACTB2
LARP7
LDHA
LDHB
LETMD1
LGALS3
LIG4
LINC01554
LMNA
LONRF3
LOXL2
LRRC42
LRRK2
LUC7L3
LUCAT1
M6PR
MAGEL2
MAP1B
MAP2K5
MBNL2
MCM2
MCM5
MCPH1
MDC1
MED13
MED29
MEPCE
METTL14
MICALL2
MIF
MMGT1
MOB3C
MORC4
MPDZ
MPHOSPH8
MPST
MRPL37
MSN
MT3
MTDH
MTFR1
MVK
MYC
MYCN
MYO18A
MYO1E
MYO6
MYOC
NAA40
NAB1
NAP1L4
NCAPD3
NCOR1
NDN
NDUFAB1
NEDD4
NEK4
NENF
NFATC3
NIPSNAP1
NIT2
NLRP7
NME1-NME2
NME2
NOP56
NOS2
NPLOC4
NPM1
NR2C2
NTN4
NTRK1
NUDC
NUMA1
NUP205
OBSL1
OGDH
OGT
OSBPL3
P4HB
PAF1
PAGE4
PARK2
PARK7
PCDH7
PCMT1
PCNA
PDCD6IP
PDE4B
PDIA3
PDP1
PDPR
PEF1
PER2
PFN1
PGAM1
PGK1
PGK2
PGM1
PHB
PIH1D1
PINK1
PITPNB
PLEKHA4
PLG
PMP2
PMPCB
PNP
POFUT1
POGZ
POLA1
POLE3
POLR1A
PPA2
PPFIBP1
PPIA
PPIB
PPP2R5E
PPP5C
PPT1
PRDX4
PRDX5
PRDX6
PRMT1
PRNP
PRPF19
PRPF8
PRPH
PSMA3
PSMD14
PTMA
PTPN9
PUS7
QRICH1
RAB11FIP5
RAB34
RAD52
RAF1
RANBP9
RAPGEF6
RBM25
RBM39
RBMS2
RBX1
RCC1
RCN1
RDX
RECQL4
RHOF
RICTOR
RIOK1
RNF10
RNF130
RNF149
RNF38
RNF4
RNF8
RPA1
RPA2
RPA3
RPTOR
RXFP3
SCAF8
SCARA3
SENP2
SERPING1
SET
SF3A1
SGCG
SH3KBP1
SLC25A1
SLC25A39
SLC9A1
SMARCE1
SMC3
SMC5
SNAPC3
SNORA6
SNRNP25
SNX1
SOD1
SOX2
SPOP
SPRTN
SRC
SRI
SRSF7
STAU1
STK10
STRIP1
STUB1
STX2
STX6
SUMO2
SUMO3
SUPT5H
SYT12
SZRD1
TAF15
TAGLN
TAGLN2
TAGLN3
TALDO1
TARDBP
TBCA
TCAP
TEAD1
TERT
TET2
TFCP2
THOC7
THRA
TKT
TMCC3
TNS3
TOMM40L
TP53BP1
TPI1
TRAPPC2
TRIM14
TRIM25
TRIM26
TRIM37
TRIM44
TRIM65
TRIM67
TTN
TUBA1A
TUBA4A
TXLNG
TXN
TXNDC11
TXNDC12
TXNDC16
UBAP1
UBE2M
UBE3A
UBQLN2
UBR5
UCHL1
UCHL3
UFL1
UPF2
USP10
USP11
VCAM1
VCP
VPS26B
VPS35
WBP2
WDR1
WDR5
WDR81
WHSC1
WWOX
WWP2
XPO7
XRCC6
XRN2
YAP1
YARS
YWHAB
YWHAQ
YWHAZ
ZBTB44
ZC3H18
ZC3H7A
ZFP36L2
ZNF598
ZNFX1
ZRANB1

## Sheet: Table S10
List of genes coding for TPI1 human protein partners according to the BioGrid protein/protein interaction database	List of genes coding for TPI1 human protein partners and belonging to the "glycolysis and gluconeogenesis" pathway
AAR2	GAPDH
ACE2	PGK1
ACO2	ENO1
ACSF2	GPI
ADH5	ENO2
ADSL	ENO3
AGR2	GOT1
AIFM1	LDHA
AIMP2	LDHAL6B
AKR1B1	LDHB
AKR1C2	LDHC
AKR1C3	PGAM1
ALDH6A1	MDH1
ALDOA	ALDOA
ANLN	GOT2
ANP32E	MDH2
ANXA1	TPI1
ANXA5
APP	Enrichment factor = 33.8
ARCN1	p-value (Fisher exact test) = 2.11 E-19
ARHGAP24
ARHGAP39
ARID3A
ARL10
ASS1
ATF2
ATG16L1
ATXN3
BAP1
BASP1
BDKRB2
BIRC3
BRCA1
BRD4
BTF3
C11orf54
C21orf33
CALM1
CALR
CCDC8
CCNF
CCS
CDCA5
CDK2
CFL1
CFL2
CFTR
CKB
CLIC1
CLIC4
CPOX
CREG1
CRIP1
CUL1
CUL7
DCTD
DDRGK1
DDX24
DDX58
DHRS11
DLST
DNM1L
DNPEP
DOCK8
DPF2
DSTN
EGFR
EMC1
ENO1
ENO2
ENO3
ESD
ETHE1
EWSR1
EXOSC5
EZH2
FAM184A
FAM46C
FANCD2
FDX1
FDX1L
FGD5
FGR
FKBP1A
FOXO1
GAPDH
GCSH
GMPS
GOLT1B
GOT1
GOT2
GPC1
GPD1L
GPI
GRHPR
GSTO1
GSTP1
HDAC5
HDAC6
HDLBP
HEXIM1
HINT2
HNRNPA1
HNRNPR
HRSP12
HSD17B10
HSP90B1
HSPA1A
HSPE1
HTR2C
HYPK
IDH2
ILF3
IQCB1
KDELC2
KIAA1429
KRT6C
LDHA
LDHAL6A
LDHAL6B
LDHB
LDHC
LIG4
LOXL2
LRRK2
LYPD3
MAP1B
MAPK6
MARCKS
MCF2
MCM2
MDH1
MDH2
MED20
MIF
MINPP1
MMGT1
MOB3C
MPST
MT1X
MYC
NAA40
NANOG
NDN
NDUFAB1
NDUFV1
NDUFV2
NEDD4
NENF
NHLRC2
NINL
NIT2
NQO1
NTRK1
OBSL1
OXCT1
PARK2
PARK7
PCDH7
PCNA
PDCD6IP
PDIA3
PDIA6
PDXK
PEBP1
PFN1
PGAM1
PGK1
PGM1
PGM2
PGM2L1
PHOSPHO1
PIAS1
PIH1D1
PINK1
PML
PMPCA
PMPCB
POT1
PPA1
PPT1
PRDX2
PRDX6
PRMT1
PRPF8
PSMA3
PTGR1
PTMA
PYGO2
RAC1
RAF1
RECQL4
RICTOR
RNF130
RNF149
RNF2
RNF38
RNF4
RNF8
RPA1
RPA2
RPA3
RPTOR
S100A11
SDHA
SEC23IP
SERPINB3
SERPINB5
SETDB1
SHARPIN
SMC3
SOAT1
SOD1
SOD2
SORD
SOS2
SOX2
SP1
SPOP
SQSTM1
SSU72
STIP1
SUCLG2
SUMO2
SUZ12
TARDBP
TERF1
TFCP2
TKT
TPI1
TPI1P2
TRIM24
TRIM25
TRIM67
TST
TXNL1
U2AF2
UBA52
UBE2M
UCHL5
UFL1
UQCRFS1
VCL
VCP
VDAC1
YAP1
YWHAQ
YWHAZ
ZC3H18
ZFP36L2
ZRANB1

[truncated: 4 more sheets: Table S11, Table S12, Table S13, Table S14]
